# Supplementary material for: Serial millisecond crystallography for routine room-temperature structure determination at synchrotrons
Source: Nat Commun. 2017 Sep 14;8:542. doi: 10.1038/s41467-017-00630-4 (PMC5599499; doi:10.1038/s41467-017-00630-4)
Supplement: Supplementary file 2 — Supplementary Data 1 [file 41467_2017_630_MOESM2_ESM.xlsx]

## Sheet: Sheet1
SMX calculator
Variable		Readout
Detector frame rate (Hz)		Sample Flow Rate (nl/min)
50		74.5736
Beam Spot Size* (µm)		Jet travel during frame (µm)
5		12.66
Nozzle Diameter (µm)		Exposure time*** (ms)
50		7.89889
Jet Speed (µm/s)		Crystal Exposure time**** (ms)
633		11.8989
Volume of sample in reservoir (µL)		Sample Run Time
130		1743.25	min
Etsimated Indexing Percentage (%)		29.0541	hr
25		Time to collect 1000 patterns (min)
Largest Crystal Dimension (µm)		1.33333
4		Time to collect 10000 patterns (min)
		13.3333
Sample Start Time		End Time (Sample depleted)
03:48:00		08:51:00
How to use this speadsheet:
Enter parameters marked in blue, the values in red will be calculated automatically
*This is the dimention in the direction of jet flow
**This is the flow rate of the sample in the reservoir
*** A point at the top os the beamspot will traverse the beam in this time
**** A crystal traversing the beam spot will be maximally exposed for this amount of time
